# Supplementary material for: Molecular Insights into Central Core Disease: Proteomic Signatures and Potential Therapeutic Biomarkers in RYR1 I4895T Mice
Source: Int J Mol Sci. 2025 Nov 26;26(23):11451. doi: 10.3390/ijms262311451 (PMC12691891; doi:10.3390/ijms262311451)
Supplement: Supplementary file 1 [file ijms-26-11451-s001.zip]

Archive with 1 entries (1 files):
- ijms-3982859-supplementary.pdf
